# Supplementary material for: Fabrication of Sulfated Heterosaccharide/Poly (Vinyl Alcohol) Hydrogel Nanocomposite for Application as Wound Healing Dressing
Source: Molecules. 2022 Mar 10;27(6):1801. doi: 10.3390/molecules27061801 (PMC8955895; doi:10.3390/molecules27061801)
Supplement: Supplementary file 1 [file molecules-27-01801-s001.zip]

Archive with 2 entries (2 files):
- molecules-1568117-supplementary.pdf
- WB.rar
